# Supplementary material for: Longitudinal Secretion of Paramyxovirus RNA in the Urine of Straw-Coloured Fruit Bats (Eidolon helvum)
Source: Viruses. 2021 Aug 20;13(8):1654. doi: 10.3390/v13081654 (PMC8402643; doi:10.3390/v13081654)
Supplement: Supplementary file 1 [file viruses-13-01654-s001.zip]

Archive with 2 entries (2 files):
- viruses-1326271-supplementary-Table S3 The longitudinal sampling database.xlsx
- viruses-1326271-supplementary.pdf
